# Supplementary material for: Antibiotic Resistance of Haemophilus influenzae in Nasopharyngeal Carriage of Children with Acute Otitis Media and in Middle Ear Fluid from Otorrhea
Source: Antibiotics (Basel). 2023 Nov 8;12(11):1605. doi: 10.3390/antibiotics12111605 (PMC10668799; doi:10.3390/antibiotics12111605)
Supplement: Supplementary file 1 [file antibiotics-12-01605-s001.zip]

Archive with 1 entries (1 files):
- antibiotics-2667286-supplementary.pdf
